# Supplementary material for: Case report: intravascular ultrasound-guided entry to an anomalous highly angulated circumflex coronary artery originating from the right sinus of Valsalva
Source: Eur Heart J Case Rep. 2024 Aug 20;8(8):ytae363. doi: 10.1093/ehjcr/ytae363 (PMC11342955; doi:10.1093/ehjcr/ytae363)
Supplement: ytae363_Supplementary_Data [file ytae363_supplementary_data.zip]

Archive with 7 entries (7 files):
- 1. IVUS LCx Pre NCB.mp4
- 1. RCA IVUS.mp4
- 2. IVUS LCx post NCB.mp4
- 2. LCX wired.mp4
- 3. LCX wired with IVUS.mp4
- 4. LCX DEB.mp4
- 5. LCX final.mp4
